# Supplementary material for: Phytochemical Screening of Himatanthus sucuuba (Spruce) Woodson (Apocynaceae) Latex, In Vitro Cytotoxicity and Incision Wound Repair in Mice
Source: Plants (Basel). 2021 Oct 16;10(10):2197. doi: 10.3390/plants10102197 (PMC8541601; doi:10.3390/plants10102197)
Supplement: Supplementary file 1 [file plants-10-02197-s001.zip]

Archive with 1 entries (1 files):
- plants-1417087-supplementary.pdf
